# Supplementary material for: Feasibility of diagnosing major depressive disorder with a panel of serum and urine biomarkers
Source: BJPsych Open. 2026 Jun 15;12(4):e162. doi: 10.1192/bjo.2026.11044 (PMC13276772; doi:10.1192/bjo.2026.11044)
Supplement: Jentsch et al. supplementary material 9 — Jentsch et al. supplementary material [file S2056472426110448sup009.zip]

Archive with 1 entries (1 files):
- S9_Pattern analysis group differences_MDD cohorts vs control.xlsm
