# Supplementary material for: Feasibility of diagnosing major depressive disorder with a panel of serum and urine biomarkers
Source: BJPsych Open. 2026 Jun 15;12(4):e162. doi: 10.1192/bjo.2026.11044 (PMC13276772; doi:10.1192/bjo.2026.11044)
Supplement: Jentsch et al. supplementary material 9 — Jentsch et al. supplementary material [file S2056472426110448sup009.zip › S9_Pattern analysis group differences_MDD cohorts vs control.xlsm]

## Sheet: Sheet1
Biomarkers (Urine)	Cohort
	Control			MDD-PEMF			MDD-MOTAR			MDD-VIL/PID			MDD-Lifelines
														N=197
	Mean	Std. Deviation	Std. Error of Mean	Mean	Std. Deviation	Std. Error of Mean	Mean	Std. Deviation	Std. Error of Mean	Mean	Std. Deviation	Std. Error of Mean	Mean	Std. Deviation	Std. Error of Mean
ACLC	138.749	61.7717	5.25836	184.272	118.175	16.5478	157.186	116.555	10.64	397.073	408.767	65.4551	n.a	n.a	n.a
ALD	1495.46	774.892	65.9632	1522.19	943.491	132.115	1708.69	1016.65	92.8071	1610.06	731.69	117.164	589.581	301.828	21.5044
A1A	7.99384	14.6217	1.24468	11.6701	12.4883	1.7487	4.9496	9.03476	0.824757	11.3592	10.6117	1.69923	26.2715	61.7605	4.40026
CAL	31581.9	49339.3	4200.04	72764.1	169871	23786.8	42302.4	113764	10385.2	71013.1	101227	16209.3	76.3887	129.065	9.19548
cGMP	82.4236	39.4771	3.36051	70.7933	26.0576	3.64879	78.6977	26.4801	2.41729	90.1002	40.8009	6.53338	44.6308	18.313	1.30475
Cortisol	17.9948	9.35815	0.796619	13.8571	10.1253	1.41782	18.3041	8.16398	0.745266	21.445	17.4356	2.79193	6.72796	3.53808	0.252077
CREA	103.304	53.1266	4.52243	124.546	62.228	8.71367	102.188	48.8827	4.46236	98.1947	54.0776	8.65934	n.a	n.a	n.a
EGF	5515.71	1707.67	145.366	5343.32	1784.69	249.907	5679.24	2029.02	185.223	5951.56	2050.33	328.316	n.a	n.a	n.a
HVEM	12628.3	2790.33	237.529	13909.2	2943.07	412.112	12868.8	2728.53	249.08	15491.6	3977.95	636.981	10394.5	2182.17	155.473
Isoprost	0.356775	0.161658	0.0137613	0.348318	0.142472	0.01995	0.380786	0.140117	0.0127909	0.407154	0.17434	0.0279167	0.177283	0.0630432	0.00449164
LCN	1892.79	2595.43	220.938	4663.79	6740.46	943.853	2199.94	4615.84	421.366	3025.83	4733.57	757.978	n.a	n.a	n.a
LTB4	61.3429	24.5446	2.08938	49.6549	15.5478	2.17713	67.7497	36.9673	3.37464	52.6475	21.6533	3.4673	45.1374	23.7047	1.68889
Midkine	38.137	56.4403	4.80452	27.8178	15.4886	2.16884	41.973	46.2423	4.22132	28.2954	13.7008	2.19389	15.6896	21.9299	1.73915
Resistin	2108.11	1300.37	110.695	2813.21	2247.27	314.681	2510.84	1803.71	164.656	2848.97	2410.54	385.995	0.676442	0.642174	0.045753
SubstanceP	30.039	18.0541	1.53687	30.0912	15.0733	2.11068	16.9193	12.022	1.09746	38.3623	21.2829	3.408	46.6362	16.2825	1.16008
TBX	5.02865	1.83942	0.156582	4.8891	2.44485	0.342348	4.34722	1.50672	0.137544	5.9374	3.14439	0.503505	3.10711	2.14629	0.152917
Green represents a mean higher then the control group
Red represents a mean lower then the control group
All biomarkers are corrected for creatinine concentration
Biomarkers (Serum)	Cohort
	Control			MDD-PEMF			MDD-MOTAR			MDD-VIL/PID			MDD-Lifelines
														N=200
	Mean	Std. Deviation	Std. Error of Mean	Mean	Std. Deviation	Std. Error of Mean	Mean	Std. Deviation	Std. Error of Mean	Mean	Std. Deviation	Std. Error of Mean	Mean	Std. Deviation	Std. Error of Mean
ACLC	143.835	60.6771	5.16518	220.607	130.329	18.2497	141.056	96.772	8.83404	247.49	222.408	35.6138
A1A	445289	111147	9461.49	451316	97690.5	13679.4	448140	96412.3	8801.2	439302	77247.5	12369.5	547346	272746	19286
APOA	2.08621e+06	317560	27032.5	2.04054e+06	316402	44305.1	2.01922e+06	310034	28302.1	2.05133e+06	384676	61597.5	2.17019e+06	310556	21959.6
BDNF	34358	8779.86	747.392	35959.1	8484.41	1188.05	33372.4	7760.36	708.421	35810.2	10525.5	1685.43	18938.8	6136.17	434.982
CAL	1.11597e+06	863984	73547.2	2.01712e+06	1.33263e+06	186605	1.66888e+06	969200	88475.5	695448	545188	87300	2283.27	1481.62	104.766
cAMP	61.5323	16.5401	1.40798	55.4955	13.471	1.88632	55.2023	15.8339	1.44543	59.9916	15.5762	2.49419
Cortisol	16.0825	7.354	0.626014	13.5016	5.76536	0.807312	19.9101	7.33036	0.669167	15.7538	6.2251	0.996814	17.6216	5.88785	0.416334
EGF	520.777	372.604	31.7182	464.802	323.879	45.3522	503.943	241.254	22.0234	370.345	209.771	33.5902	525.579	171.909	12.1558
Endothelin	1.29379	0.302833	0.0257788	1.35308	0.410414	0.0574695	1.37191	0.352817	0.0322077	1.29502	0.27524	0.0440736	1.5959	0.503984	0.035637
FreeBDNF	30032.4	8475.63	721.494	30839.6	7869.53	1101.95	28551.7	7042.14	642.856	31643.5	8142.79	1303.89
Leptin	11732.4	10940.5	931.313	16711.7	15837	2217.63	15528	15361.6	1402.32	15196.6	13910	2227.39	67317.4	62299.6	4405.24
MPO	109074	84901.6	7227.3	169111	114859	16083.5	133906	87535.4	7990.86	69984.5	30903.7	4948.55	333.211	198.793	14.0568
Prolactin	11.0527	14.3184	1.21887	8.2424	7.7462	1.08469	11.9332	8.48492	0.774564	28.3795	35.5635	5.69472	16.3892	14.8947	1.05321
Resistin	14218.3	5625.58	478.881	15007.3	6587.77	922.473	15902.9	6626.15	604.882	13143	5291.81	847.367	13.9239	4.46246	0.315544
SubstanceP	576.062	458.155	39.0008	535.826	134.685	18.8596	587.741	279.863	25.5479	505.398	134.532	21.5423
TBX	38.0444	55.3194	4.7091	27.7303	38.2219	5.35214	26.1959	37.9714	3.4663	15.9319	16.7878	2.6882	22.0269	21.1697	1.49692
TNRF	2750.13	546.696	46.5379	2800.18	786.729	110.164	2823.92	824.161	75.2353	3134.42	888.064	142.204	2263.23	530.409	37.5056
TotalBDNF	32019.4	8569.07	729.448	32981	7406.03	1037.05	30834.7	6968.32	636.118	33504.1	8502.87	1361.55	36730.9	8559.55	605.252
Zonulin	28.3854	4.33579	0.369087	30.1122	3.80866	0.533319	28.9569	8.84092	0.807062	29.2071	3.98864	0.638694
Green represents a mean higher then the control group
Red represents a mean lower then the control group
